# Supplementary material for: Dark-Chocolate-Coated BRS Clara Raisins: Phenolic Composition and Sensory Attributes
Source: Molecules. 2023 Oct 10;28(20):7006. doi: 10.3390/molecules28207006 (PMC10609335; doi:10.3390/molecules28207006)
Supplement: Supplementary file 1 [file molecules-28-07006-s001.zip]

Archive with 1 entries (1 files):
- molecules-2548923-supplementary.pdf
